# Supplementary material for: Gene Expression Profiles Accurately Predict Outcome Following Liver Resection in Patients with Metastatic Colorectal Cancer
Source: PLoS One. 2013 Dec 10;8(12):e81680. doi: 10.1371/journal.pone.0081680 (PMC3858250; doi:10.1371/journal.pone.0081680)
Supplement: Table S1 — Lists of genes selected to construct MRS for DSS and LRFS. (XLSX) [file pone.0081680.s001.xlsx]

## Sheet: Sheet1
		19 genes associated with cancer death following liver resection
Gene name	Probe ID	Cox coeffecient	Gene Description
ZNF827	ILMN_1727574	-2.579	Zinc finger protein 827 (ZNF827), mRNA.
CHN2	ILMN_2403237	-2.689	Chimerin (chimaerin) 2 (CHN2), transcript variant 2, mRNA.
FLJ39632	ILMN_1803559	-2.729	PREDICTED: misc_RNA (FLJ39632), miscRNA.
C1ORF71	ILMN_1670263	-2.73	Chromosome 1 open reading frame 71 (C1orf71), mRNA.
CDC2L5	ILMN_2356068	-2.762	Cell division cycle 2-like 5 (cholinesterase-related cell division controller) (CDC2L5), transcript variant 2, mRNA.
PLCB4	ILMN_2397294	-2.777	Phospholipase C, beta 4 (PLCB4), transcript variant 1, mRNA.
CDC2L5	ILMN_1778557	-2.791	Cell division cycle 2-like 5 (cholinesterase-related cell division controller) (CDC2L5), transcript variant 1, mRNA.
C1ORF218	ILMN_1789436	-2.961	Chromosome 1 open reading frame 218 (C1orf218), mRNA.
RNF135	ILMN_1700660	-3.084	Ring finger protein 135 (RNF135), transcript variant 2, mRNA.
TIMM23	ILMN_1664231	2.526	Translocase of inner mitochondrial membrane 23 homolog (yeast) (TIMM23), nuclear gene encoding mitochondrial protein, mRNA.
PCBD1	ILMN_1795906	2.558	pterin-4 alpha-carbinolamine dehydratase/dimerization cofactor of hepatocyte nuclear factor 1 alpha (PCBD1), mRNA.
CKS2	ILMN_1756326	2.594	CDC28 protein kinase regulatory subunit 2 (CKS2), mRNA.
BAG3	ILMN_1659766	2.626	BCL2-associated athanogene 3 (BAG3), mRNA.
HSGT1	ILMN_1714850	2.634	PREDICTED: suppressor of S. cerevisiae gcr2 (HSGT1), mRNA.
LRRC42	ILMN_1688479	2.693	Leucine rich repeat containing 42 (LRRC42), mRNA.
SLC28A3	ILMN_1741014	2.733	Solute carrier family 28 (sodium-coupled nucleoside transporter), member 3 (SLC28A3), mRNA.
RAD23B	ILMN_1722662	2.882	RAD23 homolog B (S. cerevisiae) (RAD23B), mRNA.
RPS24	ILMN_2399893	2.991	Mitochondrial ribosomal protein S24 (MRPS24), nuclear gene encoding mitochondrial protein, mRNA.
FGFBP1	ILMN_1785404	2.992	Fibroblast growth factor binding protein 1 (FGFBP1), mRNA.
		115 genes associated with liver recurrence following liver resection
Gene name	Probe ID	Cox coeffecient	Gene Description
FLJ39632	ILMN_1769704	-2.038	PREDICTED: Homo sapiens misc_RNA (FLJ39632), miscRNA.
BCL11A	ILMN_2255133	-2.04	B-cell CLL/lymphoma 11A (zinc finger protein) (BCL11A), transcript variant 1, mRNA.
SCRN1	ILMN_1756439	-2.048	Secernin 1 (SCRN1), mRNA.
FLJ39632	ILMN_1803559	-2.061	PREDICTED: Homo sapiens misc_RNA (FLJ39632), miscRNA.
LOC729021	ILMN_1809173	-2.064	PREDICTED: Homo sapiens hypothetical protein LOC729021 (LOC729021), mRNA.
HS.444999	ILMN_1866216	-2.076	BX114974 NCI_CGAP_Kid3 Homo sapiens cDNA clone IMAGp998C023886, mRNA sequence
PHKB	ILMN_2288232	-2.084	Phosphorylase kinase, beta (PHKB), transcript variant 1, mRNA.
CCDC15	ILMN_1783676	-2.098	Coiled-coil domain containing 15 (CCDC15), mRNA.
LOC440160	ILMN_1715693	-2.099	PREDICTED: hypothetical LOC440160 (LOC440160), mRNA.
LEPROT	ILMN_1661537	-2.101	Leptin receptor overlapping transcript (LEPROT), mRNA.
BCYRN1	ILMN_1678757	-2.114	Brain cytoplasmic RNA 1 (non-protein coding) (BCYRN1), non-coding RNA.
C20ORF108	ILMN_1708016	-2.131	Chromosome 20 open reading frame 108 (C20orf108), mRNA.
LOC644931	ILMN_1731922	-2.132	PREDICTED: hypothetical LOC644931 (LOC644931), mRNA.
AHSA2	ILMN_1798308	-2.132	AHA1, activator of heat shock 90kDa protein ATPase homolog 2 (yeast) (AHSA2), mRNA.
ZNF641	ILMN_1731666	-2.15	Zinc finger protein 641 (ZNF641), mRNA.
UGCGL1	ILMN_2360291	-2.159	UDP-glucose ceramide glucosyltransferase-like 1 (UGCGL1), transcript variant 1, mRNA.
HS.473255	ILMN_1832425	-2.166	cDNA FLJ26692 fis, clone MPG07890
DQX1	ILMN_1770502	-2.167	DEAQ box polypeptide 1 (RNA-dependent ATPase) (DQX1), mRNA.
FTSJ2	ILMN_1815933	-2.176	FtsJ homolog 2 (E. coli) (FTSJ2), mRNA.
CFLAR	ILMN_1789830	-2.185	CASP8 and FADD-like apoptosis regulator (CFLAR), mRNA.
LOC441268	ILMN_1675258	-2.189	hypothetical gene supported by BC044942 (LOC441268), mRNA.
BCL11A	ILMN_1752899	-2.189	B-cell CLL/lymphoma 11A (zinc finger protein) (BCL11A), transcript variant 1, mRNA.
CUEDC1	ILMN_1676665	-2.213	CUE domain containing 1 (CUEDC1), mRNA.
INTS1	ILMN_1793854	-2.217	Integrator complex subunit 1, transcript variant 11 (INTS1), mRNA.
KBTBD2	ILMN_1784540	-2.226	Kelch repeat and BTB (POZ) domain containing 2 (KBTBD2), mRNA.
CHN2	ILMN_2403237	-2.239	Chimerin (chimaerin) 2 (CHN2), transcript variant 2, mRNA.
RILPL1	ILMN_1805643	-2.241	Rab interacting lysosomal protein-like 1 (RILPL1), mRNA.
LOC613037	ILMN_1696843	-2.244	Nuclear pore complex interacting protein pseudogene (LOC613037), non-coding RNA.
CNNM3	ILMN_1662328	-2.244	Cyclin M3 (CNNM3), transcript variant 1, mRNA.
LOC646786	ILMN_1654915	-2.247	PREDICTED: similar to Afadin (AF-6 protein) (LOC646786), mRNA.
ZNF827	ILMN_1727574	-2.251	Zinc finger protein 827 (ZNF827), mRNA.
C1ORF218	ILMN_1789436	-2.268	Chromosome 1 open reading frame 218 (C1orf218), mRNA.
C7ORF27	ILMN_1804498	-2.279	Chromosome 7 open reading frame 27 (C7orf27), mRNA.
LOC389634	ILMN_1770055	-2.282	hypothetical LOC389634 (LOC389634), mRNA.
INTS1	ILMN_2317463	-2.29	Integrator complex subunit 1 (INTS1), mRNA.
FOXP1	ILMN_1682495	-2.311	Forkhead box P1 (FOXP1), transcript variant 1, mRNA.
TMEM63A	ILMN_1719649	-2.339	Transmembrane protein 63A (TMEM63A), mRNA.
HS.379253	ILMN_1856634	-2.35	cDNA DKFZp686J23256 (from clone DKFZp686J23256)
LOC441193	ILMN_1788439	-2.365	Zinc finger protein 469 (LOC441193), mRNA.
LARGE	ILMN_1662038	-2.373	Like-glycosyltransferase (LARGE), transcript variant 1, mRNA.
HIST1H4C	ILMN_2075334	-2.381	Histone cluster 1, H4c (HIST1H4C), mRNA.
SYNJ2BP	ILMN_1697793	-2.463	Synaptojanin 2 binding protein (SYNJ2BP), mRNA.
C1ORF71	ILMN_1670263	-2.469	Chromosome 1 open reading frame 71 (C1orf71), mRNA.
DYRK2	ILMN_2374244	-2.487	Dual-specificity tyrosine-(Y)-phosphorylation regulated kinase 2 (DYRK2), transcript variant 1, mRNA.
LOC91461	ILMN_1734445	-2.6	Hypothetical protein BC007901 (LOC91461), mRNA.
PSMC1	ILMN_1710406	-2.674	Proteasome (prosome, macropain) 26S subunit, ATPase, 1 (PSMC1), mRNA.
CDC2L5	ILMN_2356068	-2.708	Cell division cycle 2-like 5 (cholinesterase-related cell division controller) (CDC2L5), transcript variant 2, mRNA.
LOC440157	ILMN_2082893	-2.762	Hypothetical gene supported by AK096951; BC066547 (LOC440157), mRNA.
CDC2L5	ILMN_1778557	-2.806	Cell division cycle 2-like 5 (cholinesterase-related cell division controller) (CDC2L5), transcript variant 1, mRNA.
NUFIP1	ILMN_1813800	2.04	Nuclear fragile X mental retardation protein interacting protein 1 (NUFIP1), mRNA.
ALPPL2	ILMN_1801851	2.041	Alkaline phosphatase, placental-like 2 (ALPPL2), mRNA.
MED30	ILMN_1671603	2.043	Mediator complex subunit 30 (MED30), mRNA.
DUSP22	ILMN_1730765	2.046	Dual specificity phosphatase 22 (DUSP22), mRNA.
ACTG1	ILMN_2053178	2.053	Actin, gamma 1 (ACTG1), mRNA.
RND1	ILMN_1651838	2.053	Rho family GTPase 1 (RND1), mRNA.
UQCRB	ILMN_1759453	2.056	Ubiquinol-cytochrome c reductase binding protein (UQCRB), mRNA.
HRSP12	ILMN_1807633	2.061	Heat-responsive protein 12 (HRSP12), mRNA.
CENTB2	ILMN_1766798	2.066	Centaurin, beta 2 (CENTB2), mRNA.
HSGT1	ILMN_1714850	2.066	PREDICTED: uppressor of S. cerevisiae gcr2 (HSGT1), mRNA.
CTNNAL1	ILMN_2136446	2.067	Catenin (cadherin-associated protein), alpha-like 1 (CTNNAL1), mRNA.
BANF1	ILMN_1749243	2.067	Barrier to autointegration factor 1 (BANF1), mRNA.
PYY	ILMN_1703075	2.067	Peptide YY (PYY), mRNA.
DHRS9	ILMN_2281502	2.076	Dehydrogenase/reductase (SDR family) member 9 (DHRS9), transcript variant 1, mRNA.
SGCE	ILMN_1674620	2.08	Sarcoglycan, epsilon (SGCE), transcript variant 3, mRNA.
UBE2V2	ILMN_1770515	2.088	Ubiquitin-conjugating enzyme E2 variant 2 (UBE2V2), mRNA.
OPA1	ILMN_1729775	2.095	Optic atrophy 1 (autosomal dominant) (OPA1), nuclear gene encoding mitochondrial protein, transcript variant 1, mRNA.
DCDC2	ILMN_1712419	2.095	Doublecortin domain containing 2 (DCDC2), mRNA.
FDFT1	ILMN_2144088	2.102	Farnesyl-diphosphate farnesyltransferase 1 (FDFT1), mRNA.
C9ORF116	ILMN_1723709	2.104	Chromosome 9 open reading frame 116 (C9orf116), transcript variant 2, mRNA.
NDUFB5	ILMN_1807397	2.106	NADH dehydrogenase (ubiquinone) 1 beta subcomplex, 5, 16kDa (NDUFB5), nuclear gene encoding mitochondrial protein, mRNA.
LEPREL1	ILMN_1657373	2.11	Leprecan-like 1 (LEPREL1), mRNA.
CTNNAL1	ILMN_1721901	2.113	Catenin (cadherin-associated protein), alpha-like 1 (CTNNAL1), mRNA.
ERRFI1	ILMN_1665510	2.118	Homo sapiens ERBB receptor feedback inhibitor 1 (ERRFI1), mRNA.
HESX1	ILMN_1742929	2.119	HESX homeobox 1 (HESX1), mRNA.
GAL	ILMN_1682015	2.131	Galanin prepropeptide (GAL), mRNA.
CHMP2B	ILMN_1741176	2.132	Chromatin modifying protein 2B (CHMP2B), mRNA.
RQCD1	ILMN_2044085	2.138	RCD1 required for cell differentiation1 homolog (S. pombe) (RQCD1), mRNA.
FDFT1	ILMN_1741096	2.139	Farnesyl-diphosphate farnesyltransferase 1 (FDFT1), mRNA.
CNBP	ILMN_1769319	2.141	CCHC-type zinc finger, nucleic acid binding protein (CNBP), mRNA.
RGPD1	ILMN_2116827	2.151	RANBP2-like and GRIP domain containing 1 (RGPD1), mRNA.
TXN	ILMN_2038776	2.153	Thioredoxin (TXN), mRNA.
LOC729317	ILMN_1699253	2.153	PREDICTED: Homo sapiens similar to voltage-dependent anion channel 2 (LOC729317), mRNA.
DDX21	ILMN_1735461	2.157	DEAD (Asp-Glu-Ala-Asp) box polypeptide 21 (DDX21), mRNA.
LOC652595	ILMN_1702783	2.177	PREDICTED: similar to U2 small nuclear ribonucleoprotein A (U2 snRNP-A) (LOC652595), mRNA.
SCD	ILMN_1689329	2.189	Stearoyl-CoA desaturase (delta-9-desaturase) (SCD), mRNA.
MRPS28	ILMN_1718424	2.19	Mitochondrial ribosomal protein S28 (MRPS28), nuclear gene encoding mitochondrial protein, mRNA.
RSRC1	ILMN_1682494	2.19	Arginine/serine-rich coiled-coil 1 (RSRC1), mRNA.
PKIB	ILMN_2337263	2.202	Protein kinase (cAMP-dependent, catalytic) inhibitor beta (PKIB), transcript variant 3, mRNA.
RPL8	ILMN_1811433	2.233	Ribosomal protein L8 (RPL8), transcript variant 2, mRNA.
INSIG1	ILMN_1793474	2.237	Insulin induced gene 1 (INSIG1), transcript variant 2, mRNA.
RPL29	ILMN_1737517	2.247	Ribosomal protein L29 (RPL29), mRNA.
ARPC5L	ILMN_2043816	2.289	Actin related protein 2/3 complex, subunit 5-like (ARPC5L), mRNA.
RPL29	ILMN_1771051	2.313	Ribosomal protein L29 (RPL29), mRNA.
ARL6IP1	ILMN_1708416	2.32	ADP-ribosylation factor-like 6 interacting protein 1 (ARL6IP1), mRNA.
SPTLC1	ILMN_1665094	2.334	Serine palmitoyltransferase, long chain base subunit 1 (SPTLC1), transcript variant 2, mRNA.
TPI1	ILMN_2181191	2.35	Triosephosphate isomerase 1 (TPI1), mRNA.
LRP8	ILMN_1677765	2.353	Low density lipoprotein receptor-related protein 8, apolipoprotein e receptor (LRP8), transcript variant 3, mRNA.
PPIL1	ILMN_2054392	2.388	Peptidylprolyl isomerase (cyclophilin)-like 1 (PPIL1), mRNA.
MTFR1	ILMN_1774028	2.396	Mitochondrial fission regulator 1 (MTFR1), nuclear gene encoding mitochondrial protein, mRNA.
CAB39L	ILMN_1783598	2.421	Calcium binding protein 39-like (CAB39L), transcript variant 2, mRNA.
SPARCL1	ILMN_1795251	2.427	SPARC-like 1 (mast9, hevin) (SPARCL1), mRNA.
GGH	ILMN_1681754	2.453	Gamma-glutamyl hydrolase (conjugase, folylpolygammaglutamyl hydrolase) (GGH), mRNA.
CHMP1B	ILMN_1763265	2.525	Chromatin modifying protein 1B (CHMP1B), mRNA.
ACAT2	ILMN_1708672	2.533	Acetyl-Coenzyme A acetyltransferase 2 (ACAT2), mRNA.
GSDM1	ILMN_1776115	2.54	Gasdermin A (GSDMA), mRNA.
BAG3	ILMN_1659766	2.556	BCL2-associated athanogene 3 (BAG3), mRNA.
DNAJC12	ILMN_1725773	2.581	DnaJ (Hsp40) homolog, subfamily C, member 12 (DNAJC12), transcript variant 2, mRNA.
DNAJC12	ILMN_2269256	2.599	DnaJ (Hsp40) homolog, subfamily C, member 12 (DNAJC12), transcript variant 1, mRNA.
RPS24	ILMN_2399893	2.674	Ribosomal protein S24 (RPS24), transcript variant 2, mRNA.
ABHD12B	ILMN_1707925	2.676	Abhydrolase domain containing 12B (ABHD12B), transcript variant 2, mRNA.
DNAJC12	ILMN_1803073	2.761	DnaJ (Hsp40) homolog, subfamily C, member 12 (DNAJC12), transcript variant 1, mRNA.
DNAJC12	ILMN_2311020	2.77	DnaJ (Hsp40) homolog, subfamily C, member 12 (DNAJC12), transcript variant 2, mRNA.
GPR83	ILMN_2174341	2.853	G protein-coupled receptor 83 (GPR83), mRNA.
FGFBP1	ILMN_1785404	2.861	Fibroblast growth factor binding protein 1 (FGFBP1), mRNA.
RAD23B	ILMN_1722662	3.298	RAD23 homolog B (S. cerevisiae) (RAD23B), mRNA.
